# Supplementary material for: A Major Quantitative Trait Loci Cluster Controlling Three Components of Yield and Plant Height Identified on Chromosome 4B of Common Wheat
Source: Front Plant Sci. 2022 Jan 11;12:799520. doi: 10.3389/fpls.2021.799520 (PMC8786729; doi:10.3389/fpls.2021.799520)
Supplement: Supplementary file 1 [file Data_Sheet_1.ZIP]

Archive with 3 entries (2 files):
- Supplementary Material/Figure S1.tif
- Supplementary Material/Supplementary table S1-S11.xlsx
- Supplementary Material/
